# Supplementary material for: Unconventional Recombination in the Mating Type Locus of Heterothallic Apple Canker Pathogen Valsa mali
Source: G3 (Bethesda). 2017 Feb 21;7(4):1259–65. doi: 10.1534/g3.116.037853 (PMC5386874; doi:10.1534/g3.116.037853)
Supplement: Supplementary file 1 [file 1259file001.xlsx]

## Sheet: Sheet1
Table S1. Isolates of Valsa mali used to identify the mating-type (MAT) locus.
Isolate No.	Date	Geographic Origin	Idiomorph	Note*
03-8	2006.5.10	Qianxian, Shaanxi, China	MAT1-1
SXLC146	2005	Luochuan, Shaanxi, China	MAT1-2
0679	2010.7	Baoji, Shaanxi, China	MAT1-1
0680	2010.8.8	Baoji, Shaanxi, China	MAT1-2
0681	2010.8.8	Baoji, Shaanxi, China	MAT1-2
0683	2010.8.8	Baoji, Shaanxi, China	MAT1-2
0697	2010.7.30	Weinan, Shaanxi, China	MAT1-1
0700	2010.7.30	Weinan, Shaanxi, China	MAT1-1
0701	2010.7.31	Weinan, Shaanxi, China	MAT1-2
0703	2010.7.31	Weinan, Shaanxi, China	MAT1-2
0706	2010.7.29	Xianyang, Shaanxi, China	MAT1-1
0708	2011.1.23	Dingxi, Gansu, China	MAT1-1
0709	2011.1.23	Baoji, Shaanxi, China	MAT1-2
0710	2011.1.23	Baoji, Shaanxi, China	MAT1-2
0713	2011.1.23	Baoji, Shaanxi, China	MAT1-1
0714	2011.1.23	Baoji, Shaanxi, China	MAT1-1
0715	2011.1.23	Baoji, Shaanxi, China	MAT1-2
0716	2011.1.23	Baoji, Shaanxi, China	MAT1-1
0732	2011.12.21	Yuncheng, Shanxi, China	MAT1-2	From the same orchard.
0733	2011.12.21	Yuncheng, Shanxi, China	MAT1-2
0734	2011.12.21	Yuncheng, Shanxi, China	MAT1-1
0736	2011.12.21	Yuncheng, Shanxi, China	MAT1-2
0737	2011.12.21	Yuncheng, Shanxi, China	MAT1-2
0738	2011.12.21	Yuncheng, Shanxi, China	MAT1-1
0740	2011.12.21	Yuncheng, Shanxi, China	MAT1-1
0741	2011.12.21	Yuncheng, Shanxi, China	MAT1-2
0742	2012.1.27	Yuncheng, Shanxi, China	MAT1-1	From the same orchard.
0743	2012.1.27	Yuncheng, Shanxi, China	MAT1-2
0744	2012.1.27	Yuncheng, Shanxi, China	MAT1-1
0746	2012.1.27	Yuncheng, Shanxi, China	MAT1-2
0747	2012.1.27	Yuncheng, Shanxi, China	MAT1-2
0748	2012.1.27	Yuncheng, Shanxi, China	MAT1-2
0749	2012.1.27	Yuncheng, Shanxi, China	MAT1-2
0750	2012.1.27	Yuncheng, Shanxi, China	MAT1-2
0752	2012.1.27	Yuncheng, Shanxi, China	MAT1-2	From the same orchard.
0753	2012.1.27	Yuncheng, Shanxi, China	MAT1-1
0754	2012.1.27	Yuncheng, Shanxi, China	MAT1-2
0759	2012.1.27	Yuncheng, Shanxi, China	MAT1-2	From the same orchard.
0760	2012.1.27	Yuncheng, Shanxi, China	MAT1-2
0762	2012.1.27	Yuncheng, Shanxi, China	MAT1-1
0765	2012.1.27	Yuncheng, Shanxi, China	MAT1-1
0769	2012.1.27	Yuncheng, Shanxi, China	MAT1-1
0876	2014.5.18	Tianshui, Gansu, China	MAT1-1
0877	2014.5.18	Tianshui, Gansu, China	MAT1-2
0878	2014.5.18	Tianshui, Gansu, China	MAT1-2
0880	2014.5.18	Tianshui, Gansu, China	MAT1-2
0883	2014.5.16	Tianshui, Gansu, China	MAT1-2
0884	2014.5.16	Tianshui, Gansu, China	MAT1-1
0885	2014.5.16	Tianshui, Gansu, China	MAT1-1
0886	2014.5.16	Tianshui, Gansu, China	MAT1-1
0887	2014.5.16	Tianshui, Gansu, China	MAT1-2
0888	2014.5.16	Tianshui, Gansu, China	MAT1-2
0889	2014.5.16	Tianshui, Gansu, China	MAT1-1
0890	2014.5.16	Tianshui, Gansu, China	MAT1-2
0891	2014.5.16	Tianshui, Gansu, China	MAT1-1
0893	2014.5.18	Sanmenxia, Henan, China	MAT1-2
0894	2014.5.18	Sanmenxia, Henan, China	MAT1-2
0895	2014.5.18	Sanmenxia, Henan, China	MAT1-1
0896	2014.5.18	Sanmenxia, Henan, China	MAT1-1
0897	2014.5.18	Sanmenxia, Henan, China	MAT1-1
0898	2014.5.18	Sanmenxia, Henan, China	MAT1-2
0899	2014.5.18	Sanmenxia, Henan, China	MAT1-2
0901	2014.5.18	Sanmenxia, Henan, China	MAT1-2
0902	2014.5.18	Sanmenxia, Henan, China	MAT1-1
0905	2014.5.18	Sanmenxia, Henan, China	MAT1-2
0906	2014.5.18	Sanmenxia, Henan, China	MAT1-2
0908	2014.5.18	Sanmenxia, Henan, China	MAT1-2	From the same orchard.
0909	2014.5.18	Sanmenxia, Henan, China	MAT1-2
0910	2014.5.18	Sanmenxia, Henan, China	MAT1-1
0911	2014.5.18	Sanmenxia, Henan, China	MAT1-1
0912	2014.5.18	Sanmenxia, Henan, China	MAT1-1
0913	2014.5.18	Sanmenxia, Henan, China	MAT1-2
0914	2014.5.18	Sanmenxia, Henan, China	MAT1-2
0915	2014.5.18	Sanmenxia, Henan, China	MAT1-2
0916	2014.5.18	Sanmenxia, Henan, China	MAT1-2
0917	2014.6.3	Sanmenxia, Henan, China	MAT1-2
0918	2014.6.3	Sanmenxia, Henan, China	MAT1-2
0920	2014.6.3	Sanmenxia, Henan, China	MAT1-1
0921	2014.6.3	Sanmenxia, Henan, China	MAT1-2
0922	2014.6.3	Sanmenxia, Henan, China	MAT1-2
0923	2014.6.3	Sanmenxia, Henan, China	MAT1-1
0925	2014.6.3	Sanmenxia, Henan, China	MAT1-1
0926	2014.6.3	Sanmenxia, Henan, China	MAT1-2
0927	2014.6.4	Sanmenxia, Henan, China	MAT1-1
0929	2014.6.4	Sanmenxia, Henan, China	MAT1-1
0984	2014.5.16	Yantai, Shandong, China	MAT1-2
0986	2014.5.16	Yantai, Shandong, China	MAT1-2
0987	2014.5.16	Yantai, Shandong, China	MAT1-2
*All the isolates were isolated from infected apple barks.
